# Supplementary material for: The global epidemiology of chikungunya from 1999 to 2020: A systematic literature review to inform the development and introduction of vaccines
Source: PLoS Negl Trop Dis. 2022 Jan 12;16(1):e0010069. doi: 10.1371/journal.pntd.0010069 (PMC8789145; doi:10.1371/journal.pntd.0010069)
Supplement: S3 Table — We identified 116 references including outbreak data, as defined in the methods section. Whenever possible (overlapping dates and similar region), data were summarized per outbreak. However, in many instances it was not clear whether the reports referred to the same outbreak (for example in India), and in other cases data were kept separate because they were based on different study designs (for example in Colombia). (XLSX) [file pntd.0010069.s005.xlsx]

## Sheet: Outbreaks
Table 1. Chikungunya outbreak reports, summary by country.
Country	Region	References		Outbreak dates																					Suspected cases		Lab-confirmed cases				Viral lineage	Co-circulating mosquito-borne pathogens	Comments
		Author, Year	ID*	1999	2000	2001	2002	2003	2004	2005	2006	2007	2008	2009	2010	2011	2012	2013	2014	2015	2016	2017	2018	2019	Identified n	Incidence/ 10000	Test type(s)	Tested n	Confirmed n (%)	Incidence/ 10000
Africa
Cameroon	West (Yaoundé and Douala)	Peyrefitte, 2007	423								⚫️														33	NR	PCR/Serology	33	6 (18)	NR	ECSA	DENV, Flavivirus	Clinic-based convenience sample.
Democratic Republic of Congo	Northwest (Kinshasa)	Pastorino, 2004	413	⚫️	⚫️																				76	NR	PCR/Serology	76	44	NR	ECSA	NR	Clinic-based convenience sample.
Ethiopia	East (Dire Dawa)	WHO, 2019	620																					⚫️	40340	1205	PCR	NR	16	NR	NR	DENV	Outbreak investigation with active case-finding.
Gabon	Northwest (Libreville and surroundings)	Peyrefitte, 2008; Caron, 2012; Leroy, 2009	422; 91; 315								⚫️	⚫️													1865	NR	PCR/Serology	1865	593 (32)	NR	ECSA	DENV, WNV	Clinic-based surveillance. Suspected: 35 Peyrefttte + 773 Leroy + 1057 Caron; Confirmed: 12 + 275 + 306.
	Southeast (Franceville and surroundings)	Caron, 2012	91												⚫️										2826	NR	PCR	2826	1112 (39)	NR	ECSA	DENV	Clinic-based surveillance.
La Reunion	La Reunion	Renault, 2007; Renault, 2008	457; 456							⚫️	⚫️														266000	3400	PCR/Serology	NR	16050	NR	ECSA	NR	National, community-based, sentinel surveillance. Total number suspected cases estimated by extrapolation; In analysis of 260 suspected cases identified from single clinic, 214 (82%) confirmed by PCR/Serology (Staikowsky, 2009)
Madagascar	East (Toamasina)	Ratsitorahina, 2008	450								⚫️														2863	NR	PCR/Serology	55	20 (36)	NR	NR	DENV	Household-based survey.
Mayotte	Mayotte	Renault, 2008	456							⚫️	⚫️														6443	400	NR	NR	NR	NR	NR	NR	Passive national surveillance.
Republic of Congo	South (Brazzaville)	Mombouli, 2013; Moyen, 2014	353; 359													⚫️									340	NR	PCR	340	58 (17)	NR	ECSA	DENV, YFV	Clinic-based convenience sample. Suspected: 317 Moyen +23 Mombuli; Confirmed: 37 + 21.
	West (Diosso)	Fritz, 2019	196																					⚫️	1141	NR	PCR	51	36 (71)	NR	ECSA	ZIKV	Regional clinic-based surveillance.
Senegal	Southeast (Kedougou)	Sow, 2018	546											⚫️											1409	567	Serology	1049	20 (1)	8	West African	DENV, ZIKV, RVFV,YFV, Malaria	Passive regional clinic-based surveillance.
Sierra Leone	South (Bo)	Ansumana, 2013	26														⚫️	⚫️							932	NR	Serology	932	400 (43)	NR	NR	DENV, Malaria	Active hospital-based surveillance.
Sudan	East (Kassala)	Mohamed, 2019	351																	⚫️					119	NR	PCR	119	49 (41)	NR	NR	DENV, SINV, RVFV, YFV, Malaria	Hospital-based convenience sample.
Americas
Barbados	Southwest (Bridgetown)	Kumar, 2017	290																⚫️						203	1020	PCR	115	69 (60)	350	NR	NR	Clinic-based cohort study children aged <15y.
Brazil	North (Amapá)	de Souza, 2018	138																⚫️	⚫️					208	NR	PCR/Serology	208	105 (50)	NR	Asian Urban	DENV, ZIKV	Active clinic-based surveillance.
	Northeast (Sergipe)	Cunha, 2017	126																⚫️	⚫️	⚫️				142	NR	PCR	142	107 (75)	NR	ECSA	DENV, ZIKV	Clinic-based convenience sample.
	Northeast (Feira de Santana and Riachão do Jacuípe, Bahia)	Dias, 2018	148																	⚫️					861	523-2025	NR	NR	NR	NR	ECSA	NR	Active clinic-based surveillance. Incidence 523/10,000 for Feira de Santana and 2025/10,000 for Riachão do Jacuípe.
	Southeast (Rio de janeiro)	Fuller, 2017	198																	⚫️	⚫️				10459	NR	PCR/Serology	10459	2170 (21)	NR	Asian Urban	DENV, ZIKV	Active clinic-based surveillance.
	Northeast (Ceará)	Simião, 2019	523																	⚫️	⚫️	⚫️			195993	37-117	NR	NR	138078 (70)	NR	NR	NR	Active clinic-based surveillance. In 2016, 56264 and 32766 confirmed cases reported; In 2017, 139,729 suspected and 105,312 confirmed cases reported. Not clear how cases were confirmed.
	Northeast (Piauí)	Cardoso, 2019	90																		⚫️	⚫️			508	NR	PCR	112	33 (29)	NR	ECSA	DENV	Clinic-based convenience sample
	Northeast (Salvador, Bahia)	Tauro, 2019	567																			⚫️			50	760	PCR/Serology	45	35 (78)	530	ECSA	DENV	Cross-sectional household-based survey
Colombia	North (Corozal & Ovejjas, Sucre)	Oviedo-Pastrana, 2017	395																⚫️	⚫️					3444	164-1062	NR	NR	NR	NR	NR	NR	Retrospective survey of households selected by convenience sampling; Incidence 164/10,000 in Corozal and 1062/10,000 in Ovejas
	North (Piedecuesta, Santander)	Carabali, 2018	83																⚫️	⚫️					NR	NR	PCR/Serology	532	191 (36%)	2277	NR	NR	Clinic-based surveillance; only dengue-negative samples tested
	Colombia	Rico-Mendoza, 2019	465																	⚫️					NR	136	NR	NR	NR	NR	NR	DENV	Active, national, clinic-based surveillance. Incidence of 136/10,000 is for 2015; incidence <10/10,000 for all other years
Dominica	Dominica	Ahmed, 2015	12															⚫️	⚫️						3559	500	PCR/Serology	NR	141	NR	Asian Urban	NR	Active surveillance - not specified if clinic or community-based.
Dominican Republic	Southeast (La Romana)	Langsjoen, 2016	308																⚫️						NR	NR	PCR/Serology	194	145 (75)	NR	Asian Urban	NR	Hospital based convenience sample.
Grenada	Grenada	Macpherson, 2016	328																⚫️						493	NR	PCR/Serology	493	426 (86)	NR	NR	NR	Active national clinic-based surveillance.
Haiti	West	Ball, 2019	49																⚫️						252	1812	PCR	252	82 (33)	590	NR	DENV, ZIKV	Active school-based surveillance for acute febrile illness.
Honduras	Honduras	Zambrano, 2017	636																	⚫️					85386	996	NR	NR	NR	NR	NR	DENV	National surveillance - details not reported.
Martinique and Guadeloupe	Martinique and Guadeloupe	Dorléans, 2018	157															⚫️	⚫️	⚫️					NR	NR	PCR/Serology	NR	1836	23	Asian Urban	NR	Hospital-based surveillance. Estimated hospitalization rate 60 per 10,000 clinical cases.
Mexico	South (Chiapas)	Kautz, 2015	272																⚫️						NR	NR	NR	119	94 (79)	NR	Asian Urban	NR	Household-based survey.
	Southeast (Yucatan)	Rojas, 2018	476																	⚫️	⚫️				NR	NR	PCR/Serology	199	30 (15)	86	NR	DENV, ZIKV	Active school-based surveillance children aged 6 to 12 years and their relatives.
Nicaragua	West (Managua)	Gordon, 2018	220																⚫️	⚫️	⚫️				539	816	PCR/Serology	534	528 (99)	816	Asian Urban	DENV	Prospective cohort study children aged 2 to 14 years. Outbreak consisted of two waves: Oct 2014 to Apr 2015, 95 cases (273/10,000); Jul 2015 to Feb 2016, 444 cases (1422/10000).
Puerto Rico	Puerto Rico	Sharp, 2016	514																⚫️						28327	80	PCR/Serology	6472	4399 (68)	NR	NR	DENV, Other	Passive national surveillance + enhanced sentinel surveillance at 2 hospitals + household-based cluster investigations.
Saint Martin /Sint Maarten	Saint Martin /Sint Maarten	Cassadou, 2014; Omarjee, 2014; Henry, 2017	95; 391; 238															⚫️	⚫️						2186	176	PCR/Serology	1528	590 (39) + 390	104	Asian Urban	DENV	Active, national, clinic-based surveillance. Suspected: Cassadou 26 + Omarjee 1502 + Henry 658; Confirmed: Cassadou 20 + Omarjee 570 + Henry 390 (number of tested not reported)
Suriname	North (Paramaribo and Commewijne)	van Genderen, 2016	582																⚫️	⚫️					1336	2760	Serology	52	47 (90)	NR	NR	NR	Household-based survey. Study also reports on 180 suspected cases identified at clinics, of which 122 (68%) test PCR positive.
U.S. Virgin Islands	U.S. Virgin Islands	Feldstein, 2016	187																⚫️	⚫️					1929	NR	PCR/Serology	912	637 (70)	62	NR	NR	Active, national, clinic-based surveillance.
Venezuela	North (Aragua)	Camacho García, 2016	80																⚫️						NR	NR	NR	94	13 (14)	NR	NR	NR	Clinic-based convenience samples. Out of 224 samples tested for DENV, 94 DENV-negative samples were tested for CHIKV.
Asia and the Asian continent
Bangladesh	Bangladesh (Shibganj, Char Kusahi, Gopalpur)	Haque, 2019; Khatun, 2015; Paul, 2020	235;279; 418													⚫️	⚫️								3238	1883-3000	Serology	825	626 (76)	NR	Indian Ocean	NR	Active household-based surveillance.
	East (Dhaka)	Rahman, 2019	443																			⚫️			1500	NR	PCR	1500	603 (40)	NR	ECSA	DENV	Hospital-based convenience sample.
Bhutan	Southwest (Samtse, Chukha, and Thimphu)	Wangchuk, 2013	595														⚫️								NR	NR	Serology	210	36 (17)	NR	ECSA	NR	Hospital-based surveillance; 32 (41%) of the 78 first collected samples tested PCR positive, but overlap with serology results not reported.
Cambodia	South (Trapeang Roka , Kampong Speu)	Galatas, 2016	202														⚫️								NR	NR	PCR/Serology	NR	190	4471	ECSA	DENV, JEV, Malaria	Cross-sectional household-based survey.
China	South	Qiaoli, 2012; Wu, 2012; Wu, 2013	439; 621; 622												⚫️										253	230	PCR/Serology	253	129 (51)	117	Indian Ocean	NR	Active household-based surveillance.
India	India	Dash, 2007	135							⚫️	⚫️														540	NR	Serology	540	366 (68)	NR	Indian Ocean	NR	Convenience samples collected from various hospitals/laboratories across India. 264/540 (49%) tested PCR positive, but overlap with serology results no reported.
	Southeast (Mallela, Andhra Pradesh); South (Avadi, Tamil Nadu )	Kaur, 2008	271							⚫️	⚫️														817	1232-2171	Serology	143	95 (66)	NR	NR	NR	Household-based survey. Incidence 1232/10000 in Mallela and 2171/10000 in Avadi.
	Southeast (Andhra Pradesh), Southwest (Karanataka ), West (Maharashtra)	Yergolkar, 2006	627							⚫️	⚫️														1937	NR	Serology	1937	740 (38)	NR	ECSA	DENV	Clinic-based convenience sample.
	West (Malegaon, Maharashtra)	Kumar, 2008	294								⚫️														1781	NR	PCR	13	10 (77)	NR	NR	NR	Hospital-based convenience samples.
	West (Sholapur, Maharashtra)	Chopra, 2012	115								⚫️														509	4270	Serology	183	NR	NR	NR	DENV, Malaria	Household-based survey. 93/183 (51%) IgM+ and 109/183 (60%) IgG+, but total number positive not reported.
	South (Chennai, Tamil Nadu)	Seyler, 2012	511								⚫️														4760	10	NR	NR	NR	NR	NR	DENV, Malaria	Active regional surveillance with mobile medical camps
	East (Orissa)	Dwibedi, 2011	169								⚫️														1289	NR	Serology	217	111 (51)	NR	NR	NR	Household-based survey.
	North (Delhi; Haryana; Uttar Pradesh)	Singh, 2012	531								⚫️	⚫️	⚫️	⚫️	⚫️										NR	NR	PCR	90	36 (40)	NR	ECSA	DENV	Clinic and community-based convenience sample.
	South (Kerala)	Santhosh, 2008	493									⚫️													77	NR	PCR	77	33 (43)	NR	ECSA	NR	Hosptial-based convenience sample. 16/77 (21%) testing serology positive, but overlap with PCR not reported.
	East (West Bengal)	Bandyopadhyay, 2009	52									⚫️													800	NR	Serology	800	321 (40)	NR	NR	NR	Clinic-based convenience sample.
	Northeast (Assam)	Dutta, 2011	167										⚫️												280	NR	Serology	280	10 (4)	NR	NR	DENV	Clinic-based convenience sample.
	Southwest (Dakshina Kannada, Karnataka)	Manimunda, 2010	337										⚫️												780	6644	Serology	237	210 (87)	NR	Indian Ocean	DENV, Leptospira	Household-based survey. Overlaps data on Santhosh 2009, which confirms Indian Ocean lineage.
	South (Kerala and Chennai, Tamil Nadu)	Srikanth, 2010, Sarangan 2018	550, 494										⚫️	⚫️											237	NR	PCR	237	51 (22)	NR	ECSA	NR	Hospital-based convenience sample. Suspected: 118 Srikanth + 119 Saranagan; Confirmed: 14 + 37.
	Southeast (Andhra Pradesh)	Kumar, 2010	292										⚫️	⚫️											467	NR	NR	NR	NR	NR	ECSA	NR	Clinic-based survey. 275 acute phase samples tested, 149 (54%) PCR+. Later 192 convalescent samples tested, 125 (65%) IgM or IgG+, but total # positive not specified.
	North (Delhi)	Chakravarti, 2011	106												⚫️	⚫️									324	NR	Serology	324	148 (45)	NR	NR	NR	Hospital-based convenience sample.
	North (Gwalior, Madhya Pradesh)	Soni, 2013	541												⚫️										52	NR	PCR	52	15 (29)	NR	ECSA	NR	Clinic-based convenience sample.
	Northeast (Garo Hills, Meghalaya)	Khan, 2015	278												⚫️										64	NR	PCR/Serology	64	23 (36)	NR	ECSA	NR	Hosptial-based convenience sample.
	East (Orissa)	Das, 2012	134												⚫️										220	NR	PCR/Serology	220	135 (61)	NR	Indian Ocean	NR	Clinic-based convenience sample.
	South (Tirunelveli, Tamil Nadu)	Sudeep, 2011	556												⚫️										217	NR	PCR/Serology	217	107 (43)	NR	ECSA	DENV, JEV	Clinic-based convenience sample.
	Southeast (Medak, Telangana)	Uthappa, 2015	579															⚫️							114	1195	Serology	20	10 (50)	NR	NR	NR	Household-based survey. Samples for testing collected from 20/29 hospitalized cases.
	East (Odisha, Orissa)	Saswat, 2015	499															⚫️							204	NR	PCR/Serology	204	78 (38)	NR	ECSA	DENV	Hospital-based convenience sample. 28/78 (35%) coinfected with DENV.
	East (West Bengal)	Mukherjee, 2017	364																⚫️	⚫️					326	NR	PCR/Serology	326	109 (33)	NR	NR	DENV	Hospital-based convenience sample. 75/109 (69%) coinfected with DENV.
	Northeast (Assam)	Dutta, 2017	166																	⚫️					42	NR	PCR/Serology	42	7 (17)	NR	ECSA	DENV	Hospital-based convenience sample. Only DENV-negative samples tested. All samples serology (IgM) negative.
	West (Pune, Maharashtra)	Deshpande, 2018	146																		⚫️				282	NR	Serology	282	152 (54)	NR	ECSA	DENV	Clinic-based convenience sample. 65/152 (43%) DENV IgM+.
	North (Dehli)	Kaur, 2017	270																		⚫️				2982	NR	PCR/Serology	600	525 (88)	NR	Multiple	DENV	Hospital-based convenience sample.
	Central (Madhya Pradesh)	Agarwal, 2019	11																		⚫️	⚫️	⚫️		2482	NR	PCR/Serology	2482	507 (20)	NR	ECSA	NR	Hospital-based convenience sample.
Indonesia	Southwest (Yogyakarta)	Porter, 2004	431	⚫️																					118	NR	PCR	118	84 (71)	NR	NR	NR	Retrospective clinic-based convenience sample
	Southwest (Bandung, West Java)	Kosasih, 2013	285		⚫️	⚫️	⚫️	⚫️	⚫️	⚫️	⚫️	⚫️	⚫️												NR	NR	PCR/Serology	NR	135	10.1	Asian Urban	DENV	Prospective cohort study factory workers with active surveillance for acute febrile episodes; 1901 samples tested, but only DENV negative samples tested - number not reported.
	Indonesia	Laras, 2005	310			⚫️																			5821	NR	PCR/Serology	696	325 (47)	NR	NR	NR	National clinic-based surveillance; Incidence 280/10000 in Bogor & 670/10,000 in Bekasi in West Java, but not reported for other cities/regions
	Indonesia	Capeding, 2013	81												⚫️	⚫️									NR	NR	Serology	134	26 (19)	880	NR	DENV	Active household-based surveillance acute febrile episodes among children aged 2-14 years
	North West (Sei Suka, North Sumatra)	Sitepu, 2019	539															⚫️							94	382	Serology	10	6 (60)	NR	NR	NR	Active household-based surveillance; lab testing on random sample 10 suspected cases
	North West (Sumatra)	Sasmono, 2017	498																⚫️	⚫️					210	NR	PCR	107	8 (7)	NR	Asian Urban	DENV, ZIKV	Hospital-based convenience samples. Lab testing of DENV-negative samples only.
	South (Bali)	Sari, 2017	496																	⚫️	⚫️				96	NR	PCR/Serology	15	10 (67)	NR	Asian Urban	NR	Active community-based surveillance. Only acute samples tested; all 15 tested DENV-negative.
Lao PDR	South (Champassak)	Soulaphy, 2013	543														⚫️								197	339	PCR	52	16 (31)	NR	NR	DENV, Malaria	Local outbreak investigation with retrospective review clinic records and active case-finding in villages
Malaysia	Malaysia	Yusof, 2011	633										⚫️	⚫️											6284	NR	PCR/Serology	6284	3388 (54)	NR	ECSA	NR	National clinic-based surveillance; In 2008, 2692 suspected, 1663 (62% confirmed); In 2009, 3592 suspected, 1725 (48% confirmed).
	Malaysia	Capeding, 2013	81												⚫️	⚫️									NR	NR	Serology	38	6 (16)	310	NR	DENV	Active household-based surveillance acute febrile episodes among children aged 2-14 years
Maldives	Maldives	Yoosuf, 2009	630								⚫️	⚫️													11879	0-2885	PCR/Serology	NR	67	NR	NR	DENV	Active national surveillance - unclear if clinic-based only. Incidence rate reported by island only; lab testing of hospital-based case identified during first week.
Nepal	South (Terai)	Pandey, 2015, 2017	407; 408															⚫️	⚫️	⚫️					NR	NR	Serology	388	27 (7)	NR	NR	DENV	Hospital-based convenience sample.
Pakistan	Pakistan	Guhar, 2018; Badar, 2020	230; 45																		⚫️	⚫️			NR	NR	PCR/Serology	710	511 (72)	NR	Indian Ocean	NR	Clinic-based convenience sample. Suspected: 126 Guhar + 584 Badar; Confirmed:100 + 411.
Philippines	Philippines	Capeding, 2013	81												⚫️	⚫️									NR	NR	Serology	85	35 (41)	2130	NR	DENV	Active household-based surveillance acute febrile episodes among children aged 2-14 years
	Philippines	Sy, 2016	561													⚫️	⚫️	⚫️							5729	NR	Serology	5729	2891 (51)	NR	Indian Ocean; Asian Urban	NR	Active regional clinic-based surveillance. Additional 131 PCR+ found among subset of 382 IgM-neg that were tested.
	North (San Pablo, Laguna)	Ballera, 2012	50														⚫️								91	120	Serology	84	58 (69)	NR	NR	NR	Retrospective clinic-based case identification + household investigation suspected cases.
	Central (Cebu)	Srikiatkhachorn, 2016	551														⚫️	⚫️	⚫️						NR	NR	Serology	NR	128	284-1232	Asian Urban	NR	Active household-based surveillance; Incidence 1232/10,000 PY for first year and 284/10000 PY for second year.
Thailand	South (Narathiwat)	Theamboonlers, 2009; Rianthavorn, 2010	570; 463										⚫️	⚫️											NR	NR	PCR/Serology	379	189 (50)	NR	NR	DENV	Hospital-based convenience samples. Confirmed: 179 Rinthavorn + 10 Theamboonlers; Suspected: 332 + 47
	West	Capeding, 2013	81												⚫️	⚫️									NR	NR	Serology	67	15 (22)	850	NR	DENV	Active household-based surveillance acute febrile episodes among children aged 2-14 years
	Northeast (Bueng Kan)	Wanlapakorn, 2014	596															⚫️							NR	NR	PCR/Serology	109	51 (47)	NR	Indian Ocean	NR	Clinic-based convenience sample.
Vietnam	Vietnam	Capeding, 2013	81												⚫️	⚫️									NR	NR	Serology	34	19 (56)	1850	NR	DENV	Active household-based surveillance acute febrile episodes among children aged 2-14 years
Yemen	West (Al-Hudaydah)	Rezza, 2014	461												⚫️	⚫️	⚫️								10715	70	PCR/Serology	136	NR	NR	Indian Ocean	DENV	Active clinic-based surveillance with targetted investigation households suspected cases; Of 136 acute cases tested, 55 (40%) PCR+ and 38 (28%) IgM+, but total no. positive not reported. In 2012, additional 400 suspected detected via active hospital-based surveillance, of which 116 (29%) lab-confirmed (Malik, 2014).
Europe
Italy	Northeast (Ravenna, Emilia-Romagna)	Rezza, 2007	462									⚫️													205	406	PCR/Serology	205	175 (85)	NR	Indian Ocean	NR	Active clinic-based surveillance with prospective and retrospective identification of cases. Overall attack rate in both villages.
	Central (Lazio)	Vairo, 2018	580																			⚫️			699	1.2	PCR/Serology	699	402 (58)	0.7	Indian Ocean	NR	Active regional surveillance w/ targetted investigation of all residing within 200m of lab-confirmed case
France	Provence-Alpes-Côte d'Azur	WHO, 2017	612												⚫️										NR	NR	NR	NR	2	NR	NR	NR	WHO outbreak report
	Montpellier	Delisle, 2015	141																⚫️						NR	NR	PCR/Serology	NR	11	NR	ECSA	NR	Active door-to-door case finding campaign witin a 200m radius of autochthonous cases residence. 12 cases identified, 11 confirmed and 1 probable.
	Provence-Alpes-Côte d'Azur	Calba, 2018	77																			⚫️			NR	NR	PCR/Serology	NR	9	NR	ECSA	NR	Active door-to-door case finding campaign within a 200m radius of index case's home. 7 cases confirmed by PCR, 2 by serology.
Oceania
Federated States of Micronesia	Yap State	Pastula, 2017	414															⚫️	⚫️						1761	1550	PCR/Serology	171	119 (70)	NR	NR	NR	Active clinic-based surveillance
NR: Not reported or not clear from the study text. ESCA: East, Central and South African; DENV: Dengue virus; JEV: Japanese encephalitis virus; RVFV: Rift Valley fever virus; SINV: Sindbis virus; WNV: West Nile virus; YFV: Yellow fever virus; ZIKV: Zika virus. *ID according to supplementary table.
