# Supplementary material for: The global epidemiology of chikungunya from 1999 to 2020: A systematic literature review to inform the development and introduction of vaccines
Source: PLoS Negl Trop Dis. 2022 Jan 12;16(1):e0010069. doi: 10.1371/journal.pntd.0010069 (PMC8789145; doi:10.1371/journal.pntd.0010069)
Supplement: S4 Table — We identified 47 studies with seroprevalence data. Four studies, set in Tanzania, India and Iran, were excluded from the table because they reported IgM antibodies only. Of the remaining 43 studies, seroprevalence data were available for 50 different regions and times (Table 2). Most of these (45/50) reported proportions of CHIKV IgG-positive samples and 5/50 presented seroprevalence as the overall proportion of IgG and IgM antibodies. The reports were heterogeneous in population and sampling strategies: 20/50 were based on household data, 9/50 studies were based on blood donors, 4/50 were based on pregnant women, and 3/50 were based on children only. Of all 50 reports, 23 were clinic-based and 29 were carried out during or recently after an outbreak. Among the identified seroprevalence studies, 14 reported the proportion of asymptomatic participants among seropositive samples. Of these studies, 12 were household-based, with some degree of stratification in the sampling design, and 7 were carried out in the Americas. The reported proportion of asymptomatic infections ranged from 13–65%, with no obvious geographic pattern detected. (XLSX) [file pntd.0010069.s006.xlsx]

## Sheet: Seroprevalence
Table 2. Overall seroprevalences reported in the different countries, and characteristics of the different studies.
Country	Region	Reference		Population	Sampling strategy	Date of sample collection		Recent outbreak	Sample size	Seroprevalence (%)		Asymptomatics
		Author, Year	ID*			start	end			IgG	Overall IgM or IgG	(% of seropositves)
Africa
Benin	South (Cotonou)	Bacci, 2015	44	pregnant women	Clinic-based convenience	2006-07-01	2007-01-31	no outbreak reported	352	36.1	NR	NR
Cameroon	Northwest (3 sites, Kumbo)	Demanou, 2010	143	households	community-based convenience (village volunteers)	2007-11-18	2007-11-26	yes (1 year after outbreak)	105	88.57	NR	NR
Comoros	Comoros (Grande Comore, Ndzouani and Mwali)	Dellagi, 2016	142	patients >15y	clinic-based, convenience (laboratory clients)	2011-08-01	2011-10-08	no (6 years after outbreak)	400	12	NR	NR
	Grande Comore	Sergon, 2007	507	households	community-based, multistage stratified, clinic-based random	2005-03-28	2005-03-26	yes (during peak of outbreak)	331	26.9	63.14	NR
Kenya	West (Alupe)	Inziani, 2020	249	children aged 1-12y	clinic-based, convenience	2010-08-01	2011-02-28	no outbreak reported	649	NR	5.6	NR
	East (Lamu Island)	Sergon, 2008	506	households, individuals >1y	community-based, stratified, random	2004-10-05	2004-10-09	yes (9 weeks after peak of outbreak)	288	71.53	74.65	NR
	Kenya (West - Busia and Samburu - and East - Malindi)	Mease, 2011	344	individuals >17y	community-based, two-stage cluster, systematic	2004-06-01	2004-06-01	yes (during outbreak in Eastern Kenya)	1141	34	NR	NR
	West (Busia)	Grossi-Soyster, 2017	226	individuals >5y	community-based, stratified, random	2010-08-01	2012-07-01	no outbreak reported	500	66.9	NR	NR
La Reunion	La Reunion	Gérardin, 2008	213	pregnant women	clinic-based convenience	2006-01-15	2006-02-15	yes (during peak of outbreak)	888	NR	18.24	NR
	La Reunion	Gérardin, 2008	213	households	community-based, stratified, random	2006-08-17	2006-10-20	yes (6 months after peak of outbreak)	2442	39.6	NR	NR
Madagascar	Central-East (6 sites)	Schwarz, 2012	503	pregnant women	clinic-based convenience	2010-05-01	2010-07-31	yes (3 months after peak of outbreak)	1244	12.38	NR	25
Mayotte	Mayotte	Sissoko, 2008	536	households	community-based multistage stratified, random	2006-11-01	2006-12-31	yes (9 months after peak of outbreak)	1154	37.2	NR	28
Mozambique	Central-North (5 sites)	António, 2018	28	all patients	clinic-based convenience	2015-03-01	2016-05-31	no outbreak reported	392	28.57	NR	NR
	Mozambique	Antonio, 2019	27	all patients	clinic-based convenience (measles and rubella surveillance)	2009-01-01	2015-12-31	no outbreak reported	895	17.88	NR	NR
Republic of Djibouti	Southeast (Djibouti city)	Andayi, 2014	18	households	community-based, convenience, random	2010-11-11	2011-02-15	no outbreak reported	914	2.6	NR	NR
Rwanda	Rwanda	Seruyange, 2019	508	blood donors	clinic-based systematic (consecutive donors)	2015-01-01	2015-12-31	no outbreak reported	874	63.04	NR	NR
Senegal	Northeast (5 sites)	Seck, 2019	504	individuals >1y (nomadic pastoralists)	community-based convenience	2014-09-01	2014-10-30	no outbreak reported	1463	2.7	NR	NR
	Southeast (Kedougou)	Sow, 2020	548	households	community-based, two-stage cluster, random	2012-01-01	2012-12-31	no outbreak reported	998	54	NR	NR
Tanzania	Southwest (Kyela)	Patrick, 2018	417	patients >2y	clinic-based, convenience	2015-05-01	2015-06-30	no outbreak reported	132	10.61	14.39	NR
Uganda	Uganda (5 sites)	Clements, 2019	119	blood donors	clinic-based, convenience (subsample from a previous cohort)	2006-01-01	2007-12-31	no outbreak reported	1744	31.7	NR	NR
Americas
Brazil	North (Macapá, Amapá)	Slavov, 2018	540	blood donors	clinic-based, convenience	2015-01-01	2015-05-31	yes (during outbreak)	442	0.23	NR	NR
	Southeast (Ribeirão Preto, São Paulo)	Slavov, 2018	54	blood donors	clinic-based, convenience	2016-01-01	2016-05-31	yes (during outbreak)	455	0	NR	NR
	Northeast (Chapada, Bahia)	Cunha, 2017	128	households	community-based, cluster, random	2016-04-01	2016-04-30	yes (1.5 years after peak of outbreak)	120	18.3	20	46
	Northeast (2 sites, Bahia)	Dias, 2018	148	households, individuals >1y	community-based, geographic stratified (by incidence in earlier epidemic)	2015-11-01	2015-12-31	yes (1 year after oubreak)	831	36.2214	51.0229	63
Martinique and Guadeloupe	Martinique	Gallian, 2017	205	blood donors	clinic-based convenience	2015-01-01	2015-01-01	yes (at the end of outbreak)	1004	41.9	NR	NR
	Guadeloupe	Gallian, 2017	205	blood donors	clinic-based convenience	2015-01-01	2015-01-01	yes (at the end of outbreak)	750	48.1	NR	NR
Mexico	Central (Puente de Ixtla, Morelos)	Cortes-Escamilla, 2018	123	households, individuals >1y	community-based, multistage stratified, random	2016-04-27	2016-05-29	yes (during outbreak in other regions of Mexico)	387	29.5	NR	43
Nicaragua	Managua	Kuan, 2016	287	children aged 2-14y	clinic-based, convenience (preexisting cohort)	2014-03-01	2015-04-30	yes (during outbreak)	3362	NR	6.1	58
	Managua	Kuan, 2016	287	households, individuals ≥15y	community-based, multistage stratified, random	2015-05-01	2015-06-01	yes (during outbreak)	848	NR	13.1	65
	Nicaragua (39 sites)	Ministerio del Poder Ciudadano para la Salud de Nicaragua, 2017	350	households, individuals >2y	community-based, geographic stratified (by incidence)	2015-10-01	2015-10-31	yes (during outbreak)	11280	NR	32.8	19
Saint Martin	Saint Martin	Gay, 2016	211	all patients	clinic-based, convenience, systematic (laboratory clients)	2014-07-03	2014-07-08	yes (5 months after peak of outbreak)	203	17.734	20.7	41
Asia
India	South (Chennai, Tamil Nadu)	Rodríguez-Barraquer, 2015	473	households, individuals >4y	community-based, cluster, random	2011-06-01	2011-07-01	yes (ongoing outbreaks in the region)	1010	43.47	NR	60
	West (Sholapur, Maharashtra)	Chopra, 2012	115	households	community-based, systematic (all respondants in affected village)	2006-09-01	2006-11-01	yes (during outbreak)	1192	30.4	NR	NR
	South (Kerala)	Kumar, 2011	297	households, individuals >13y	community-based, geographic stratified (by population) in affected areas	2009-03-01	2009-10-31	yes (ongoing outbreaks in the region)	381	67.98	NR	13
Iraq	South (Nasiriyah)	Barakat, 2016	54	individuals >13y and patients >9y	community and clinic-based convenience (healthy and patients with non-viral diseases)	2012-01-01	2013-12-31	no outbreak reported	399	0.5	NR	NR
Malaysia	Central	Azami, 2013	42	individuals >34y	community-based, convenience, random (previous cohort)	2008-01-01	2008-12-31	no (outbreak-free regions)	945	5.93	NR	NR
Qatar	Qatar	Humphrey, 2019	246	blood donors, male ≥18y	clinic-based, convenience (blood donors from preexisting cohort)	2013-06-01	2016-06-30	no outbreak reported	200	3.5	NR	NR
Singapore	Singapore	Ang, 2017	20	individuals >17y	community-based, convenience (preexisting cohort)	2010-03-17	2010-06-13	yes (1.5 years after peak of outbreak)	3293	2.2	NR	NR
Thailand	Central + South	Vongpunsawad, 2017	592	patients >6m	clinic-based, convenience, random (preexisting cohort)	2014-04-01	2014-10-30	no (limited outbreaks in different regions)	835	26.83	NR	NR
	South (Songkhla)	Laoprasopwattana, 2016	309	pregnant women	clinic-based, convenience (pregnant women)	2009-11-01	2010-05-31	yes (during outbreak)	319	45.7	72.3	NR
	South (Phatthalung)	Nakkhara, 2013	373	households, individuals >17y	community-based, geographic, random (region with high incidence)	2010-08-01	2010-08-31	yes (2 years after outbreak)	507	61.93	NR	47
Europe
Turkey	Central (Kirrikale, Central Anatolia)	Atalay, 2017	34	blood donors	clinic-based, convenience, random (blood donors)	2015-07-01	2015-11-30	no outbreak reported	500	0.4	NR	NR
Croatia	Southwest (Adriatic Coast)	Vilibic-Cavlek, 2015	589	individuals >2y	clinic-based, convenience, random (laboratory clients)	2011-01-01	2012-12-31	no outbreak reported	1008	0.89	NR	NR
Italy	Castiglione di Cervia	Moro, 2010	356	households	community-based, stratified (by age) in the affected village, random	2007-09-01	2008-03-03	yes (3 months after outbreak end)	325	10.15	NR	18
Sweden	Sweden	Seruyange, 2019	508	blood donors	clinic-based, systematic (consecutive blood donors)	2015-01-01	2015-12-31	no outbreak reported	199	8.54	NR	NR
Oceania
Fiji	Fiji	Aubry, 2020	36	individuals >5y	community-based, convenience (volunteers from preexisting cohort)	2017-06-01	2017-06-30	no outbreak reported	320	12.8	NR	NR
French Polynesia	Tahiti	Aubry, 2018	37	children (primary and secondary school)	school-based, convenience	2014-05-01	2014-06-30	no outbreak reported	476	1	NR	NR
	French Polynesian (5 sites)	Aubry, 2018	37	households	community-based, geographic (most populated archipelagos)	2014-02-01	2014-03-31	no outbreak reported	196	3	NR	NR
	Society	Aubry, 2018	37	households	community-based, geographic (most populated archipelago)	2015-09-01	2015-11-30	yes (postoutbreak)	700	76	NR	13
Solomon Islands	Honiara and Gizo	Darcy, 2020	132	households	community-based, geographic	2016-04-01	2016-04-30	no (at the end of dengue outbreak)	188	0.82	NR	NR
In Population, "households" and "all patients" includes children and adults, unless otherwise specified. Recent outbreak refers to studies conducted during or immediately after an outbreak. *ID according to supplementary table. aOverall seroprevalence includes IgG, IgM and IgA). NR: Not reported or not clear from the study text.
